# Supplementary material for: Achieving 3-D Structural Uniformity in Cellulose Gel Beads via Salt Screening
Source: Polymers (Basel). 2024 Dec 18;16(24):3519. doi: 10.3390/polym16243519 (PMC11677921; doi:10.3390/polym16243519)
Supplement: Supplementary file 1 [file polymers-16-03519-s001.zip]

Archive with 1 entries (1 files):
- polymers-3350596-supplementary.pdf
